# Supplementary material for: Nonadherence to Cardiovascular Drugs Predicts Risk for Non-Arthritic Anterior Ischemic Optic Neuropathy: A Large-Scale National Study
Source: J Clin Med. 2024 Aug 9;13(16):4670. doi: 10.3390/jcm13164670 (PMC11355576; doi:10.3390/jcm13164670)
Supplement: Supplementary file 1 [file jcm-13-04670-s001.zip]

Archive with 1 entries (1 files):
- jcm-3142434-supplementary.pdf
